# Supplementary material for: Improvement and Validation of a Genomic DNA Extraction Method for Human Breastmilk
Source: Methods Protoc. 2023 Mar 26;6(2):34. doi: 10.3390/mps6020034 (PMC10144544; doi:10.3390/mps6020034)
Supplement: Supplementary file 1 [file mps-06-00034-s001.zip]

Archive with 3 entries (3 files):
- Supporting information_1_mps-2162081.pdf
- Supporting information_2_mps2162081.pdf
- Supporting information_3.pdf
